# Supplementary material for: Meta-Analysis of Randomized Clinical Trials Evaluating Effectiveness of a Multivitamin Supplementation against Oxidative Stress in Healthy Subjects
Source: Nutrients. 2022 Mar 10;14(6):1170. doi: 10.3390/nu14061170 (PMC8955918; doi:10.3390/nu14061170)
Supplement: Supplementary file 1 [file nutrients-14-01170-s001.zip]

Archive with 1 entries (1 files):
- nutrients-1613921-supplementary.pdf
